# Supplementary material for: Evaluation using artificial intelligence shows post pandemic differences in oral reading fluency between Brazilian public and private school students
Source: Sci Rep. 2025 Aug 17;15:30131. doi: 10.1038/s41598-025-15644-y (PMC12358507; doi:10.1038/s41598-025-15644-y)
Supplement: Supplementary file 1 — Supplementary Material 1. [file 41598_2025_15644_MOESM1_ESM.xlsx]

## Sheet: WRCM
	Public Schools - WCRM						Private Schools - WCRM
Grade	Mean	SD	Minimum	Maximum	Skewness	Kurtosis	Mean	SD	Minimum	Maximum	Skewness	Kurtosis
2	70.4	27	16.2	139.6	0.1	-0.4	79	26.7	15	169.9	0.2	0.1
3	65.2	24.7	6.9	131.5	0.1	-0.1	85.4	22.4	8.6	141.7	-0.2	0.5
4	79.1	22.7	14.9	136	-0.2	0.1	105.8	24.3	38.9	177.2	-0.2	-0.1
5	96	28.9	34.6	166.1	0.1	-0.4	113	21.8	60.2	152.5	-0.4	-0.3
	Public Schools - PCW						Private Schools - PCW
Grade	Mean	SD	Minimum	Maximum	Skewness	Kurtosis	Mean	SD	Minimum	Maximum	Skewness	Kurtosis
2	0.8	0.12	0.27	0.96	-1.8	4.9	0.82	0.11	0.23	1	-1.6	4.1
3	0.78	0.14	0.15	0.95	-2.4	6.9	0.84	0.08	0.29	0.96	-2.4	9.4
4	0.8	0.11	0.43	0.95	-1.1	1.2	0.86	0.07	0.54	0.97	-1.5	3.5
5	0.88	0.06	0.56	0.97	-2.3	8.1	0.86	0.08	0.61	0.97	-1.4	1.4
	Public Schools - CCW						Private Schools - CCW
Grade	Mean	SD	Minimum	Maximum	Skewness	Kurtosis	Mean	SD	Minimum	Maximum	Skewness	Kurtosis
2	7.1	5.2	1	32	2.5	8.6	7	3.8	1.6	22	1.6	2.9
3	5.4	2.4	1	18.2	1.1	4.1	6.4	2.5	1	17.3	1	1.9
4	6.7	3.2	1.5	22	1.3	3.4	7.8	3.4	2.1	22.5	1.3	2.9
5	8.5	3.5	2.4	23.5	1.2	2.5	9.1	4.6	2.7	24.4	1	1.2
	Public Schools - SBS						Private Schools - SBS
Grade	Mean	SD	Minimum	Maximum	Skewness	Kurtosis	Mean	SD	Minimum	Maximum	Skewness	Kurtosis
2	1.2	0.3	0.6	2.3	0.9	1.7	1.2	0.4	0.1	3.7	2	7.9
3	1.1	0.3	0.4	3	2.3	7.6	1.1	0.2	0.4	2.7	0.8	1.1
4	1.1	0.3	0.4	2.3	1.1	2.1	1.1	0.2	0.1	2.2	0.7	2.8
5	1	0.2	0.1	1.8	-0.1	4	1.1	0.3	0.3	2.6	1.9	8.4
